# Supplementary material for: Age-related changes in CD4+CD25+FOXP3+ regulatory T cells and their relationship with lung cancer
Source: PLoS One. 2017 Mar 2;12(3):e0173048. doi: 10.1371/journal.pone.0173048 (PMC5333862; doi:10.1371/journal.pone.0173048)
Supplement: S1 File — (XLS) [file pone.0173048.s001.xls]

## Sheet: group by age
Proportion of CD4+CD25+Foxp3+/ CD4+ cell
Lung cancer（group by age）			Healthy（group by age）
18-44(n=21)	45-59(n=25)	60-90(n=24)	18-44(n=20)	45-59(n=20)	60-90(n=20)
8.98	11.25	13.45	5.65	6.87	8.45
9.28	12.32	15.22	4.98	7.32	9.78
7.63	10.88	14.21	5.87	8.43	11.21
7.9	11.23	9.97	6.76	7.32	10.25
10.24	7.32	8.32	4.78	6.98	8.23
12.36	8.65	12.56	6.86	8.87	7.98
6.85	10.92	11.23	7.45	9.23	8.67
14.32	12.11	8.32	6.11	8.43	9.78
10.21	14.55	9.67	5.25	7.45	6.98
6.89	9.32	13.43	7.11	6.22	11.22
9.22	10.54	15.32	5.23	9.11	12.78
8.76	12.98	14.43	6.24	5.79	10.54
9.65	13.21	10.21	5.54	5.98	5.87
6.61	12.11	9.89	5.62	8.65	7.89
5.67	11.43	8.78	7.32	7.95	11.32
7.65	10.98	14.84	6.43	8.34	12.56
9.88	13.24	13.23	5.76	7.89	9.67
7.43	12.43	15.23	8.22	8.28	8.94
12.25	11.32	13.21	6.75	6.96	12.87
10.43	10.87	12.45	6.65	10.21	11.45
7.54	12.43	10.22
	14.42	9.65
	9.76	8.87
	9.43	10.76
	7.78

## Sheet: group by tumor stage
Proportion of CD4+CD25+Foxp3+/ CD4+ cell
Lung cancer（group by tumor stage）
Ⅰ（n=9）	Ⅱ（n=26）	Ⅲ（n=18）	Ⅳ（n=17）
8.98	10.24	13.45	14.32
6.61	9.28	12.36	12.25
5.67	7.63	9.22	10.43
7.65	7.9	8.76	15.22
10.21	9.88	12.32	14.21
6.85	11.25	11.23	12.11
7.54	7.43	9.97	14.55
6.89	10.88	10.92	11.43
7.32	8.32	12.56	14.42
	9.65	11.23	15.32
	8.65	13.43	13.24
	8.32	12.98	12.43
	9.67	13.21	13.23
	9.32	14.43	15.23
	10.54	11.32	12.43
	12.11	14.84	12.45
	10.21	13.21	9.76
	9.89	10.22
	8.78
	10.87
	10.98
	9.43
	9.65
	8.87
	7.78
